# Supplementary material for: Dendritic morphology, synaptic transmission, and activity of mature granule cells born following pilocarpine-induced status epilepticus in the rat
Source: Front Cell Neurosci. 2015 Oct 7;9:384. doi: 10.3389/fncel.2015.00384 (PMC4596052; doi:10.3389/fncel.2015.00384)
Supplement: Supplementary file 6 [file DataSheet6.XLSX]

## Sheet: CONTROL
cell NO.	GFP+ cell	con.1	con.2	con.3	con.4	con.5	con.6	con.7	con.8	con.9	con.10	sur.	mean	GFP+	GFP-	GFP+/GFP-
1	11.898	8.907	8.705	9.767	8.311	8.741	9.272	7.499	6.774	6.812	8.209	0.091	8.2997	11.807	8.2087	1.43835
2	23.177	21.967	19.5	20.904	25.263	18.588	21.386	19.678	24.42	20.969	27.615	0.365	22.029	22.812	21.664	1.05299
3	17.776	11.647	12	10.931	16.892	11.372	10.212	12.826	12.601	12.961	15.943	0.3	12.7385	17.476	12.4385	1.40499
4	16.915	19.439	16.014	17.483	12.602	14.265	19.141	16.962	20.695	21.81	19.804	0.045	17.8215	16.87	17.7765	0.949006
5	6.108	5.475	6.767	7.744	4.891	4.991	5.679	6.119	5.989	4.517	5.899	0.067	5.8071	6.041	5.7401	1.05242
6	13.143	11.881	12.856	14.692	17.972	11.615	21.063	13.287	11.298	12.305	15.779	0.073	14.2748	13.07	14.2018	0.920306
7	16.466	15.37	19.774	26.719	24.221	13.253	12.775	13.672	18.337	13.774	13.717	0.414	17.1612	16.052	16.7472	0.958489
8	17.585	21.272	19.998	18.875	20.474	18.725	12.908	19.87	16.943	22.468	22.676	0.8	19.4209	16.785	18.6209	0.901406
																1.08475
9	15.594	8.74	11.369	10.092	11.858	10.906	11.132	10.056	9.139	10.027	10.574	0.158	10.3893	15.436	10.2313	1.5087
10	17.378	20.007	22.404	21.484	19.037	24.012	23.611	27.043	23.532	20.206	22.042	0.68	22.3378	16.698	21.6578	0.770992
11	7.489	10.31	8.219	12.775	6.674	7.337	12.854	12.426	12.096	9.269	1.741	0.027	9.3701	7.462	9.3431	0.798664
12	29.906	29.11	33.312	27.039	22.378	21.933	21.473	18.179	18.006	23.169	18.112	0.565	23.2711	29.341	22.7061	1.29221
13	7.803	4.661	5.738	4.657	6.265	6.769	5.857	4.622	4.211	6.122	6.184	0.48	5.5086	7.323	5.0286	1.45627
14	7.788	5.254	5.891	5.187	5.712	6.364	6.405	5.395	4.755	6.349	6.639	0.48	5.7951	7.308	5.3151	1.37495
15	13.217	8.316	9.044	10.295	8.739	6.775	10.39	9.163	9.808	9.032	8.378	0	8.994	13.217	8.994	1.46954
16	14.367	7.028	6.318	5.936	5.717	7.341	10.856	7.666	7.752	8.299	6.463	0	7.3376	14.367	7.3376	1.958
17	32.7	15.999	17.865	24.293	22.205	26.776	27.73	23.273	24.341	22.901	20.601	2.036	22.5984	30.664	20.5624	1.49127
																1.34673
18	6.702	9.445	8.611	9.37	9.294	10.221	11.742	12.488	10.931	13.723	12.091	1.122	10.7916	5.58	9.6696	0.577066
19	12.306	8.193	9.526	9.536	9.814	9.334	7.66	10.508	10.662	11.327	10.087	1.122	9.6647	11.184	8.5427	1.30919
20	17.189	12.81	11.272	10.054	10.848	11.504	9.902	10.661	12.783	11.108	11.912	1.026	11.2854	16.163	10.2594	1.57543
21	21.74	15.283	16.21	13.637	20.08	17.698	14.325	14.485	9.738	15.124	14.535	0.234	15.1115	21.506	14.8775	1.44554
22	8.13	6.85	9.311	8.516	5.507	7.022	7.569	5.692	6.536	8.333	7.296	1.636	7.2632	6.494	5.6272	1.15404
23	14.266	10.907	11.198	12.138	12.705	12.845	10.028	10.069	9.993	10.287	9.896	0.897	11.0066	13.369	10.1096	1.32241
24	17.822	19.7	21.56	18.153	14.08	17.043	17.834	24.026	18.057	20.026	18.929	0.611	18.9408	17.211	18.3298	0.938963
25	17.361	16.958	14.306	13.325	16.946	12.946	11.736	15.281	17.058	17.477	15.181	1.318	15.1214	16.043	13.8034	1.16225
26	7.834	8.155	9.04	7.841	8.407	9.37	10.792	9.742	9.361	8.353	7.007	0.091	8.8068	7.743	8.7158	0.888387
27	9.99	10.759	10.781	11.057	10.04	8.345	9.436	11.712	9.773	8.666	9.92	1.229	10.0489	8.761	8.8199	0.993322
28	8.619	8.222	7.833	8.754	7.793	8.636	9.578	9.061	8.351	10.908	8.703	1.105	8.7839	7.514	7.6789	0.978526
29	12.444	10.21	13.707	6.993	8.644	10.26	10.007	5.625	5.309	6.918	10.914	0	8.8587	12.444	8.8587	1.40472
																1.14582
30	3.069	3.883	3.668	4.289	3.479	3.975	3.535	3.745	8.202	7.445	6.921	0	4.9142	3.069	4.9142	0.624517
31	11.652	9.44	18.503	15.976	16.365	17.108	14.987	14.565	7.576	10.556	14.465	0.3	13.9541	11.352	13.6541	0.831399
32	7.214	5.015	5.076	4.818	4.648	6.088	5.942	4.558	9.018	5.599	3.552	0.4	5.4314	6.814	5.0314	1.3543
33	1.639	1.6	1.853	1.69	4.461	2.748	2.45	1.941	4.535	2.308	4.339	0.067	2.7925	1.572	2.7255	0.576775
34	8.755	9.102	6.178	8.002	8.102	7.139	5.92	8.584	8.347	7.463	6.432	0.171	7.5269	8.584	7.3559	1.16695
35	6.461	6.158	6.314	4.395	5.969	6.752	6.367	6.514	4.985	6.126	4.689	0	5.8269	6.461	5.8269	1.10882
36	13.558	15.859	14.522	18.995	14.201	14.371	15.889	15.261	10.68	13.533	15.612	0	14.8923	13.558	14.8923	0.910403
37	14.805	12.547	14.739	13.591	17.308	12.379	12.703	11.805	15.656	12.576	14.705	0	13.8009	14.805	13.8009	1.07276
38	8.675	15.697	16.459	12.231	8.555	9.93	12.223	15.183	9.129	11.106	12.75	0.037	12.3263	8.638	12.2893	0.702888
39	13.405	17.457	14.946	16.563	18.415	17.241	12.772	15.915	14.088	14.751	17.139	0.1	15.9287	13.305	15.8287	0.840562
40	10.991	10.069	10.909	11.198	10.039	12.073	7.417	9.994	8.003	10.472	9.998	0.038	10.0172	10.953	9.9792	1.09758
41	14.094	18.745	10	14.064	9.337	20.094	19.176	16.747	6.051	10.154	12.005	0	13.6373	14.094	13.6373	1.03349
42	4.225	6.851	5.503	4.335	3.343	2.893	2.795	6.001	4.892	6.732	7.921	0.138	5.1266	4.087	4.9886	0.819268
43	13.899	20.759	22.764	17.712	21.778	10.941	15.75	21.119	19.057	18.67	12.444	0	18.0994	13.899	18.0994	0.767926
44	11.935	20.559	13.471	15.957	19.906	13.911	11.141	14.847	18.59	13.609	12.782	0.044	15.4773	11.891	15.4333	0.770477
45	4.995	3.417	4.367	7.011	5.676	5.003	6.934	8.327	5.003	4.394	4.595	0.012	5.4727	4.983	5.4607	0.91252
46	5.362	6.879	8.014	5.849	5.44	8.334	5.039	6.752	9.597	7.069	3.519	0	6.6492	5.362	6.6492	0.806413
47	6.407	5.1	10.537	6.657	6.781	7.151	6.347	4.89	7.03	4.514	8.298	0	6.7305	6.407	6.7305	0.951935
48	13.891	14.199	10.873	9.409	10.127	11.224	7.048	7.833	9.536	11.869	10.828	0	10.2946	13.891	10.2946	1.34935
																0.931491
49	9.425	14.191	14.985	15.141	12.087	11.429	8.075	12.432	11.067	13.825	12.688	1.923	12.592	7.502	10.669	0.703159
50	14.226	22.886	9.754	10.862	9.72	8.197	7.416	8.772	9.344	6.971	10.116	0.071	10.4038	14.155	10.3328	1.36991
51	13.087	12.869	13.448	12.886	12.531	11.796	12.828	12.291	14.224	13.75	12.475	1.548	12.9098	11.539	11.3618	1.0156
52	15.416	14.496	18.165	17.853	17.592	16.655	14.982	13.008	14.879	15.018	15.206	2.413	15.7854	13.003	13.3724	0.972376
53	7.472	8.041	7.723	7.692	7.768	8.128	7.069	7.689	7.538	7.502	7.274	1.803	7.6424	5.669	5.8394	0.970819
54	4.147	9.671	8.152	7.962	10.547	10.917	9.175	11.774	8.074	8.182	7.946	1.553	9.24	2.594	7.687	0.337453
55	19.336	19.088	18.601	15.572	18.288	19.752	23.376	17.708	16.218	15.439	18.539	2.848	18.2581	16.488	15.4101	1.06995
56	10.781	8.269	15.283	6.6	6.074	10.524	6.151	6.277	7.997	5.678	13.008	0.318	8.5861	10.463	8.2681	1.26547
57	10.407	13.324	13.742	5.563	11.808	11.924	8.875	10.26	8.398	9.359	9.926	0	10.3179	10.407	10.3179	1.00864
58	8.163	7.152	7.999	8.533	7.97	6.61	5.85	11.019	8.715	4.857	7.658	0	7.6363	8.163	7.6363	1.06897
59	16.285	14.756	13.94	15.104	16.775	17.436	19.522	14.727	14.708	13.767	16.738	0.682	15.7473	15.603	15.0653	1.03569
																0.983457
60	7.643	8.774	7.603	9.11	8.61	7.807	9.368	8.458	9.581	9.494	6.576	0	8.5381	7.643	8.5381	0.895164
61	18.229	26.089	18.261	19.154	24.243	24.516	23.391	20.834	24.356	20.142	25.726	1.8	22.6712	16.429	20.8712	0.787161
62	8.682	10.51	10.094	9.337	8.884	8.443	8.958	9.795	8.127	8.52	8.398	2	9.1066	6.682	7.1066	0.940253
63	13.413	15.763	19.224	15.638	14.072	15.244	18.078	14.913	15.34	17.343	15.956	3	16.1571	10.413	13.1571	0.791436
64	8.694	9.074	9.034	8.472	8.028	7.757	7.879	7.042	7.679	7.867	8.14	0	8.0972	8.694	8.0972	1.0737
65	7.276	6.888	6.924	5.995	9.458	4.743	5.793	5.765	5.937	5.265	5.565	0	6.2333	7.276	6.2333	1.16728
66	7.017	6.888	6.924	5.995	9.458	4.743	5.793	5.765	5.937	5.265	5.565	0	6.2333	7.017	6.2333	1.12573
67	6.017	3.885	4.959	8.123	3.82	3.942	3.298	4.718	3.912	5.483	6.832	0	4.8972	6.017	4.8972	1.22866
68	8.332	6.739	6.595	11.211	13.305	10.326	7.003	13.129	13.548	8.549	6.243	0	9.6648	8.332	9.6648	0.862098
69	5.25	6.867	4.124	6.042	10.427	8.589	7.378	6.552	5.169	6.179	4.812	0	6.6139	5.25	6.6139	0.793783
70	8.715	6.668	8.032	4.898	5.62	17.804	9.338	9.892	5.513	6.318	7.465	0	8.1548	8.715	8.1548	1.0687
																0.975815

## Sheet: SE
cell NO.	GFP+ cell	con.1	con.2	con.3	con.4	con.5	con.6	con.7	con.8	con.9	con.10	sur.	mean	GFP+	GFP-	GFP+/GFP-
1	4.109	27.811	26.62	24.195	19.996	26.305	26.98	22.389	10.049	19.541	7.235	0	21.1121	4.109	21.1121	0.194628
2	8.222	9.897	10.645	12.001	11.635	10.943	13.209	11.258	6.994	10.563	7.445	1.633	10.459	6.589	8.826	0.746544
3	12.216	12.864	8.97	12.376	17.266	16.387	11.201	9.487	7.066	7.62	6.515	0.291	10.9752	11.925	10.6842	1.11613
4	31.218	30.672	28.838	25.762	29.705	32.981	28.222	27.008	37.92	33.766	31.266	4.555	30.614	26.663	26.059	1.02318
5	23.566	19.121	22.085	21.639	25.491	21.028	21.697	21.607	22.626	18.972	16.262	3.545	21.0528	20.021	17.5078	1.14355
6	27.885	26.74	21.805	22.365	24.197	28.18	27.514	26.503	25.654	28.523	31.008	10.133	26.2489	17.752	16.1159	1.10152
7	13.802	11.123	10.496	9.685	10.215	11.173	17.56	11.852	8.66	12.298	7.082	0	11.0144	13.802	11.0144	1.25309
8	4.964	11.474	12.597	11.093	8.959	10.462	11.104	10.673	11.192	9.071	10.137	0.055	10.6762	4.909	10.6212	0.462189
9	10.299	10.42	8.509	9.211	8.088	8.062	9.071	7.053	10.268	8.037	10.951	0.355	8.967	9.944	8.612	1.15467
10	8.335	10.42	8.509	9.211	8.088	8.062	9.071	7.053	10.268	8.037	10.951	0.355	8.967	7.98	8.612	0.926614
11	9.373	8.039	8.262	7.325	8.061	9.074	14.829	13.285	12.305	10.074	9.602	0.761	10.0856	8.612	9.3246	0.923578
12	5.029	8.4	6.514	6.61	5.931	7.634	3.245	4.805	6.235	5.843	3.675	0.536	5.8892	4.493	5.3532	0.839311
13	5.955	8.4	6.514	6.61	5.931	7.634	3.245	4.805	6.235	5.843	3.675	0.536	5.8892	5.419	5.3532	1.01229
14	4.255	8.4	6.514	6.61	5.931	7.634	3.245	4.805	6.235	5.843	3.675	0.536	5.8892	3.719	5.3532	0.694725
																0.89943
15	19.025	12.519	15.516	13.819	14.839	15.796	20.668	19.076	16.838	15.709	16.957	0.907	16.1737	18.118	15.2667	1.18677
16	14.156	12.519	15.516	13.819	14.839	15.796	20.668	19.076	16.838	15.709	16.957	0.907	16.1737	13.249	15.2667	0.867837
17	18.015	12.519	15.516	13.819	14.839	15.796	20.668	19.076	16.838	15.709	16.957	0.907	16.1737	17.108	15.2667	1.12061
18	14.023	12.909	10.894	13.224	12.694	14.098	12.78	11.815	16.048	17.55	22.193	2.907	14.4205	11.116	11.5135	0.965475
19	11.608	13.825	9.46	9.339	12.836	12.375	11.331	12.226	10.956	9.744	12.365	2.75	11.4457	8.858	8.6957	1.01866
20	5.969	5.422	4.531	6.384	4.191	5.622	5.453	7.026	6.686	9.184	8.976	0.462	6.3475	5.507	5.8855	0.935689
21	12.541	15.407	13.394	13.156	12.866	12.742	13.83	12.995	12.736	13.07	12.967	1.536	13.3163	11.005	11.7803	0.934187
22	16.225	17.829	19.518	12.678	15.801	12.121	9.642	11.631	13.337	12.326	13.749	2.857	13.8632	13.368	11.0062	1.21459
23	10.134	9.097	12.053	6.091	10.861	6.584	8.167	8.897	7.224	7.849	7.511	0.783	8.4334	9.351	7.6504	1.22229
24	10.624	8.727	14.598	10.282	10.858	8.748	9.711	9.312	8.852	8.034	9.19	1.5	9.8312	9.124	8.3312	1.09516
25	6.498	11.344	5.236	8.814	8.857	7.522	7.488	8.62	9.508	8.104	5.44	0.343	8.0933	6.155	7.7503	0.794163
26	15.482	8.612	8.308	9.553	7.538	7.895	5.862	9.049	6.385	7.759	5.762	0.619	7.6723	14.863	7.0533	2.10724
																1.12189
27	18.909	20.306	11.533	10.05	6.888	19.743	12.769	24.295	30.683	37.46	34.129	0.03	20.7856	18.879	20.7556	0.909586
28	6.082	5.718	3.549	3.934	3.81	3.74	8.398	10.469	10.616	7.913	10.859	0.896	6.9006	5.186	6.0046	0.863671
29	2.602	2.281	6.307	11.166	4.119	3.09	3.788	3.92	3.2	8.943	3.623	0	5.0437	2.602	5.0437	0.515891
30	9.667	7.779	5.721	7.176	8.575	6.611	7.672	10.465	5.656	9.467	7.169	0.146	7.6291	9.521	7.4831	1.27233
31	5.04	4.612	4.344	4.304	3.254	3.378	3.649	3.493	7.229	3.326	7.255	0.154	4.4844	4.886	4.3304	1.1283
32	14.7	14.653	11.164	17.555	17.073	17.406	18.932	13.628	30.423	15.14	18.145	0.522	17.4119	14.178	16.8899	0.839437
33	20.605	26.505	35.46	26.003	20.116	20.786	25.834	20.645	27.373	27.394	28.444	0	25.856	20.605	25.856	0.796914
34	22.947	23.144	21.41	17.851	21.956	18.753	17.147	20.798	17.868	18.835	19.411	1.305	19.7173	21.642	18.4123	1.17541
35	19.789	23.144	21.41	17.851	21.956	18.753	17.147	20.798	17.868	18.835	19.411	1.305	19.7173	18.484	18.4123	1.00389
																0.945049
36	23.612	18.759	23.454	24.79	19.645	18.408	18.517	19.442	22.827	22.47	19.905	0	20.8217	23.612	20.8217	1.13401
37	14.668	16.199	15.787	15.155	17.16	16.891	14.642	16.927	15.344	15.272	15.246	0	15.8623	14.668	15.8623	0.924708
38	20.79	18.276	19.92	18.83	17.985	18.747	17.069	16.887	16.468	16.688	15.232	1.562	17.6102	19.228	16.0482	1.19814
39	15.812	16.293	16.125	16.186	17.173	16.415	17.869	19.657	16.635	15.185	16.317	1.562	16.7855	14.25	15.2235	0.936053
40	11.403	10.384	12.888	14.568	14.105	11.838	10.231	11.113	12.903	13.008	11.993	0.667	12.3031	10.736	11.6361	0.922646
41	8.028	9.421	8.021	8.956	9.365	8.505	7.29	9.065	8.987	7.908	8.269	0	8.5787	8.028	8.5787	0.935806
42	13.468	16.649	16.824	12.825	11.324	13.03	18.183	14.109	22.185	18.054	16.366	0	15.9549	13.468	15.9549	0.844129
43	14.365	13.802	14.183	14.175	12.427	13.159	16.797	13.66	14.206	15.16	13.36	0	14.0929	14.365	14.0929	1.01931
44	9.245	7.213	8.948	7.783	6.394	9.962	9.433	9.467	9.242	7.852	9.343	0	8.5637	9.245	8.5637	1.07956
45	14.956	10.874	17.519	15.853	15.541	17.491	14.304	14.623	13.38	14.887	16.471	0.029	15.0943	14.927	15.0653	0.99082
																0.998518
46	5.762	6.59	4.241	5.133	6.125	6.771	5.148	6.567	5.877	6.758	5.345	0.067	5.8555	5.695	5.7885	0.983847
47	7.004	9.048	10.965	7.586	7.217	9.279	8.612	7.228	7.256	11.533	6.18	0.22	8.4904	6.784	8.2704	0.820275
48	7.616	7.079	7.553	6.674	9.57	7.74	7.455	6.757	7.175	7.387	7.336	0	7.4726	7.616	7.4726	1.01919
49	16.526	13.089	12.089	12.391	10.098	11.521	11.465	10.368	13.232	12.53	11.702	0	11.8485	16.526	11.8485	1.39478
50	11.064	11.07	10.581	11.241	8.574	8.778	7.883	12.271	10.773	9.363	8.883	0	9.9417	11.064	9.9417	1.11289
																1.0662
51	9.026	11.328	10.05	8.109	10.771	14.823	11.234	9.185	10.634	9.95	8.998	0.154	10.5082	8.872	10.3542	0.85685
52	3.836	4.536	3.942	3.769	4.051	3.857	3.869	5.195	4.842	6.164	5.089	0	4.5314	3.836	4.5314	0.846537
53	4.061	3.584	5.868	6.348	6.774	7.38	5.959	4.822	6.245	5.223	5.291	0	5.7494	4.061	5.7494	0.706335
54	6.375	8.517	7.822	6.992	5.329	9.36	7.64	8.143	5.737	6.845	6.734	0	7.3119	6.375	7.3119	0.871866
55	6.72	6.305	2.211	5.954	5.148	6.439	6.324	6.923	5.041	4.758	6.006	0	5.5109	6.72	5.5109	1.2194
56	5.16	7.386	6.253	10.087	10.462	5.399	4.46	5.779	5.223	7.7	4.916	0	6.7665	5.16	6.7665	0.76258
57	4.932	6.436	5.596	6.476	4.316	7.809	6.435	8.553	10.034	4.241	9.141	0	6.9037	4.932	6.9037	0.7144
																0.853996
58	12.192	6.955	7.119	6.158	6.247	5.37	15.978	5.461	5.544	7.649	5.529	0.883	7.201	11.309	6.318	1.78997
59	10.441	5.781	8.371	13.175	8.738	7.388	11.582	6.849	15.05	7.476	5.608	0.495	9.0018	9.946	8.5068	1.16918
60	5.413	12.466	7.224	9.094	5.961	8.207	8.344	9.886	7.401	9.534	13.384	0.487	9.1501	4.926	8.6631	0.568619
61	8.068	8.26	8.352	14.564	6.943	18.242	9.697	4.354	11.168	8.011	7.492	1.184	9.7083	6.884	8.5243	0.807574
62	13.389	14.722	6.907	6.558	21.327	5.389	6.65	10.803	7.697	5.605	6.566	1.833	9.2224	11.556	7.3894	1.56386
63	5.74	21.711	8.015	11.652	13.676	7.872	7.005	6.618	5.951	9.727	6.452	1.496	9.8679	4.244	8.3719	0.506934
64	4.7	5.373	10.349	4.606	7.699	9.552	11.143	8.42	5.848	6.203	5.626	0.059	7.4819	4.641	7.4229	0.625227
65	7.751	5.581	9.407	10.547	6.962	3.229	7.854	21.369	18.271	5.716	3.708	0.045	9.2644	7.706	9.2194	0.835846
66	3.976	8.087	6.813	5.658	6.57	3.937	5.954	8.475	5.959	7.845	5.815	1.166	6.5113	2.81	5.3453	0.525695
67	4.924	5.066	6.104	6.256	7.81	4.79	5.89	8.379	8.914	5.227	5.256	0	6.3692	4.924	6.3692	0.773096
																0.9166

## Sheet: CON-PTZ
cell NO.	GFP+ cell	con.1	con.2	con.3	con.4	con.5	con.6	con.7	con.8	con.9	con.10	sur.	mean	GFP+	GFP-	GFP+/GFP-
1	29.852	20.881	29.584	24.401	21.858	23.265	26.152	32.479	30.196	27.286	33.908	0.883	27.001	28.969	26.118	1.10916
2	23.018	23.152	24.485	26.548	28.444	30.123	30.403	29.202	25.141	29.922	18.813	5.72	26.6233	17.298	20.9033	0.827525
3	19.978	36.941	24.09	29.52	25.833	32.217	31.739	30.077	22.87	20.008	32.283	1.634	28.5578	18.344	26.9238	0.68133
4	11.638	17.345	18.376	14.507	17.329	18.405	18.193	16.902	18.785	19.504	12.792	0.438	17.2138	11.2	16.7758	0.667628
5	28.17	30.736	24.791	21.69	22.055	25.306	19.947	23.947	23.441	21.697	24.079	0.415	23.7689	27.755	23.3539	1.18845
6	12.889	16.227	14.252	15.492	19.342	14.844	18.569	15.998	16.59	15.091	16.462	1.929	16.2867	10.96	14.3577	0.763353
7	16.566	16.429	17.434	20.344	17.958	16.938	14.263	16.987	19.658	16.86	14.933	3.4	17.1804	13.166	13.7804	0.955415
8	8.627	16.125	13.995	14.82	13.955	20.125	16.271	21.178	19.235	15.984	22.254	0.113	17.3942	8.514	17.2812	0.492674
9	13.923	13.947	16.93	12.216	11.968	13.385	15.128	15.752	13.607	12.794	16.48	2.077	14.2207	11.846	12.1437	0.975485
10	14.481	16.736	14.954	16.771	14.995	16.762	14.658	15.947	16.209	15.935	19.32	0.026	16.2287	14.455	16.2027	0.892135
																0.855316
11	17.488	21.845	15.99	18.473	17.645	15.119	17.008	18.168	18.729	16.345	21.141	4.6	18.0463	12.888	13.4463	0.958479
12	26.381	25.502	25.463	22.394	21.9732	23.775	25.042	21.728	23.408	21.656	23.165	3.34	23.4106	23.041	20.0706	1.148
13	34.437	24.4	33.16	36.917	33.106	38.802	32.249	25.58	29.887	34.363	34.125	2.391	32.2589	32.046	29.8679	1.07292
14	21.334	18.913	19.732	22.275	19.047	19.883	20.587	20.433	18.391	18.978	18.071	3.576	19.631	17.758	16.055	1.10607
15	13.198	15.439	15.591	14.313	15.152	14.55	15.27	14.271	14.059	15.797	14.729	3.609	14.9171	9.589	11.3081	0.847976
16	10.466	15.278	16.824	19.441	19.762	16.465	21.404	18.778	18.456	18.546	26.366	1	19.132	9.466	18.132	0.52206
17	16.252	18.355	8.146	17.041	15.085	11.241	18.511	20.95	19.624	18.798	20.53	1	16.8281	15.252	15.8281	0.963603
18	9.268	13.39	10.412	10.465	11.274	12.387	13.631	16.957	10.521	18.097	18.969	1	13.6103	8.268	12.6103	0.655655
19	11.737	12.612	18.133	14.215	12.656	15.661	15.902	15.12	15.454	16.845	14.89	4.227	15.1488	7.51	10.9218	0.687616
20	12.851	12.887	11.173	12.275	11.659	11.836	14.642	13.652	15.154	14.346	12.334	1.3	12.9958	11.551	11.6958	0.987619
21	29.557	24.785	23.674	23.959	27.329	24.382	24.926	26.776	35.237	32.806	25.443	0.485	26.9317	29.072	26.4467	1.09927
22	21.16	25.099	25.247	21.281	20.535	20.986	20.053	22.504	25.598	21.01	18.454	2.071	22.0767	19.089	20.0057	0.954178
																0.916954
23	15.46	20.312	26.835	27.717	17.129	34.419	31.284	33.798	32.845	27.66	31.092	4.712	28.3091	10.748	23.5971	0.45548
24	7.531	21.191	19.664	19.808	9.592	15.945	10.002	11.147	12.608	10.762	11.424	0.628	14.2143	6.903	13.5863	0.508085
25	9.289	14.045	13.862	10.368	10.15	9.79	9.012	9.869	9.255	9.632	8.969	2.5	10.4952	6.789	7.9952	0.849134
26	7.574	6.214	7.342	7.99	7.182	6.923	7.649	8.02	7.695	7.305	7.47	1.045	7.379	6.529	6.334	1.03079
27	12.076	18.508	12.889	11.288	12.22	15.316	14.03	16.507	14.292	14.922	11.788	1.6	14.176	10.476	12.576	0.833015
28	8.638	6.78	8.642	8.083	7.145	8.341	7.493	8.282	7.914	8.222	8.917	1.913	7.9819	6.725	6.0689	1.10811
29	6.915	7.92	7.775	7.201	8.637	7.731	6.01	6.701	8.975	5.805	5.675	1.333	7.243	5.582	5.91	0.944501
30	17.181	15.945	17.722	15.156	12.114	15.672	14.851	14.187	16.721	15.107	13.846	0.022	15.1321	17.159	15.1101	1.1356
31	10.013	12.848	9.654	9.617	10.098	11.239	10.977	11.657	11.27	11.487	10.227	0.987	10.9074	9.026	9.9204	0.909842
32	12.647	13.369	9.195	11.874	9.825	9.898	10.414	11.454	9.57	7.942	9.228	0.333	10.2769	12.314	9.9439	1.23835
33	4.897	5.351	5.495	6.825	5.431	5.626	5.91	5.974	8.441	7.328	8.213	0.76	6.4594	4.137	5.6994	0.725866
34	9.922	9.246	10.169	10.854	12.148	14.158	12.146	11.779	14.713	9.373	11.547	1.709	11.6133	8.213	9.9043	0.829236
35	15.662	13.069	11.35	12.698	15.141	12.09	13.082	14.624	11.982	12.345	12.825	1.963	12.9206	13.699	10.9576	1.25018
36	7.399	9.137	11.592	11.312	11.444	12.108	13.372	11.451	14.367	13.207	10.143	0.765	11.8133	6.634	11.0483	0.600454
																0.887045
37	15.101	16.318	17.527	16.81	17.394	20.586	20.416	15.92	12.553	18.928	13.139	1.727	16.9591	13.374	15.2321	0.878014
38	24.35	27.346	26.628	19.757	21.69	21.857	22.855	26.741	27.465	27.408	28.486	4.867	25.0233	19.483	20.1563	0.966596
39	25.177	32.377	38.983	35.633	38.121	34.378	35.287	29.023	36.685	36.324	29.461	4.143	34.6272	21.034	30.4842	0.689997
40	6.991	17.293	17.637	19.94	9.043	13.862	29.337	23.418	23.056	22.614	21.765	0.258	19.7965	6.733	19.5385	0.344602
41	23.055	23.881	26.651	23.17	22.63	25.235	31.115	26.542	27.425	34.006	30.718	1.239	27.1373	21.816	25.8983	0.842372
42	17.247	22.992	23.683	15.482	20.387	21.242	19.712	20.889	22.746	24.072	18.498	3.192	20.9703	14.055	17.7783	0.790571
43	34.641	39.783	28.514	27.132	35.016	26.229	30.933	30.069	33.131	31.805	30.484	1.791	31.3096	32.85	29.5186	1.11286
44	19.911	21.289	14.949	20.105	16.865	16.697	18.296	22.783	15.606	15.446	15.144	2.071	17.718	17.84	15.647	1.14015
45	19.07	21.289	14.949	20.105	16.865	16.697	18.296	22.783	15.606	15.446	15.144	2.071	17.718	16.999	15.647	1.08641
46	26.502	26.65	23.476	28.461	20.527	20.958	19.757	23.177	26.94	18.569	20.313	2.31	22.8828	24.192	20.5728	1.17592
47	25.363	24.44	20.571	17.847	17.407	20.766	20.742	19.965	19.966	13.067	14.417	0.283	18.9188	25.08	18.6358	1.3458
48	14.071	13.859	15.023	18.625	16.021	12.325	12.183	15.914	13.526	14.233	15.652	0.646	14.7361	13.425	14.0901	0.952797
49	17.255	18.93	16.384	13.318	17.25	19.345	16.056	17.421	20.456	20.211	15.309	1.8	17.468	15.455	15.668	0.986405
50	16.033	18.93	16.384	13.318	17.25	19.345	16.056	17.421	20.456	20.211	15.309	1.8	17.468	14.233	15.668	0.908412
51	7.072	7.361	8.575	8.094	9.122	8.024	6.535	5.875	8.554	8.015	5.01	0.938	7.5165	6.134	6.5785	0.932431
52	12.375	14.164	15.677	14.937	14.079	11.859	14.272	16.424	12.941	13.66	16.381	1.214	14.4394	11.161	13.2254	0.843906
																0.937328
53	12.618	12.911	12.363	13.545	14.986	13.858	13.206	13.107	10.703	13.52	13.389	4.097	13.1588	8.521	9.0618	0.940321
54	14.863	14.165	12.204	12.673	12.949	11.857	11.992	15.347	14.951	15.485	14.565	4.368	13.6188	10.495	9.2508	1.1345
55	12	14.165	12.204	12.673	12.949	11.857	11.992	15.347	14.951	15.485	14.565	4.368	13.6188	7.632	9.2508	0.82501
56	14.481	13.185	15.293	16.352	15.55	16.238	16.429	14.861	13.593	14.189	15.382	4.2	15.1072	10.281	10.9072	0.942588
57	23.18	24.323	22.382	23.91	21.443	22.687	22.788	18.55	21.434	21.943	19.608	5.889	21.9068	17.291	16.0178	1.07949
58	16.042	18.805	15.813	16.545	17.306	17.491	17.238	17.309	17.768	19.322	21.788	7.091	17.9385	8.951	10.8475	0.825167
59	34.806	38.831	39.15	37.038	34.253	39.134	35.228	37.39	28.807	33.508	34.133	4.167	35.7472	30.639	31.5802	0.970197
60	23.301	17.159	21.921	20.367	22.032	19.529	24.74	22.29	22.648	23.22	22.767	0.368	21.6673	22.933	21.2993	1.0767
61	22.895	21.955	22.903	18.817	18.537	19.218	17.358	17.728	16.579	16.549	15.579	2.476	18.5223	20.419	16.0463	1.27251
62	35.651	38.52	34.251	36.155	33.753	39.605	35.549	36.903	36.834	31.994	38.654	4.625	36.2218	31.026	31.5968	0.981935
63	20.391	21.463	19.561	20.239	20.168	23.579	23.259	22.72	20.513	20.795	18.869	4.302	21.1166	16.089	16.8146	0.956847
64	22.438	28.298	26.976	22.811	27.408	29.569	28.643	33.879	34.936	42.963	24.838	5.87	30.0321	16.568	24.1621	0.685702
																0.974246
65	16.092	19.025	31.065	23.905	17.417	23.933	24.458	16.045	16.569	23.629	28.281	2.824	22.4327	13.268	19.6087	0.676638
66	13.653	30.936	24.785	16.243	26.569	25.579	28.838	37.97	23.473	30.345	25.323	2.968	27.0061	10.685	24.0381	0.444503
67	27.891	28.663	29.591	26.386	30.467	28.616	29.606	30.505	28.656	33.362	37.618	0	30.347	27.891	30.347	0.919069
68	25.329	24.979	28.105	26.779	25.323	36.598	25.794	22.213	28.362	25.026	25.494	0	26.8673	25.329	26.8673	0.942745
69	25.329	24.979	28.105	26.779	25.323	36.598	25.794	22.213	28.362	25.026	25.494	0	26.8673	25.329	26.8673	0.942745
70	19.672	12.777	17.165	15.011	13.556	16.951	20.845	18.056	17.333	18.067	16.604	0	16.6365	19.672	16.6365	1.18246
71	19.055	17.045	18.806	18.835	34.772	29.579	20.559	24.312	28.301	21.847	25.472	0	23.9528	19.055	23.9528	0.795523
72	28.199	17.045	18.806	18.835	34.772	29.579	20.559	24.312	28.301	21.847	25.472	0	23.9528	28.199	23.9528	1.17727
73	11.43	15.349	14.623	11.807	11.824	13.998	17.767	13.441	9.733	10.449	12.778	0.041	13.1769	11.389	13.1359	0.867013
74	14.627	16.368	15.286	17.334	19.838	18.955	19.149	14.439	16.029	15.505	17.701	0.97	17.0604	13.657	16.0904	0.848767
																0.911786

## Sheet: SE-PTZ
cell NO.	GFP+ cell	con.1	con.2	con.3	con.4	con.5	con.6	con.7	con.8	con.9	con.10	sur.	mean	GFP+	GFP-	GFP+/GFP-
1	9.51	7.975	12.099	11.508	12.607	6.451	8.667	9.916	11.581	10.99	9.91	0	10.1704	9.51	10.1704	0.935066
2	3.065	9.444	8.821	8.716	10.841	8.978	11.577	8.187	10.16	13.379	7.582	0.105	9.7685	2.96	9.6635	0.306307
3	7.558	4.217	4.757	6.648	5.1	8.903	10.386	10.671	4.769	4.338	6.483	0.036	6.6272	7.522	6.5912	1.14122
4	13.288	10.754	6.119	10.061	15.22	16.485	5.429	9.871	11.249	10.267	8.9	0.135	10.4355	13.153	10.3005	1.27693
5	18.128	22.952	16.86	17.1	14.797	19.358	23.686	22.699	15.653	19.704	13.573	0.125	18.6382	18.003	18.5132	0.972441
6	2.488	12.09	9.869	9.1	7.937	5.302	10.22	8.853	9.041	9.322	11.707	0.45	9.3441	2.038	8.8941	0.229141
7	2.918	12.09	9.869	9.1	7.937	5.302	10.22	8.853	9.041	9.322	11.707	0.45	9.3441	2.468	8.8941	0.277487
8	13.899	5.317	11.616	15.469	13.246	6.737	6.715	10.123	7.631	6.976	9.733	0.182	9.3563	13.717	9.1743	1.49515
9	7.353	14.555	9.912	11.533	9.462	3.841	1.916	6.134	8.792	11.206	8.807	0.065	8.6158	7.288	8.5508	0.852318
10	7.425	6.337	5.706	5.74	4.81	6.562	5.617	4.759	7.536	5.859	6.666	0	5.9592	7.425	5.9592	1.24597
11	14.086	6.903	16.356	14.185	14.875	9.799	14.391	6.553	5.273	12.544	12.439	0.103	11.3318	13.983	11.2288	1.24528
																0.907029
12	18.19	17.344	19.153	15.272	16.312	17.047	17.204	18.398	21.498	21.709	17.181	1.4	18.1118	16.79	16.7118	1.00468
13	18.064	21.551	17.671	19.761	20.782	17.102	18.593	21.477	17.343	14.249	17.291	2.16	18.582	15.904	16.422	0.968457
14	6.253	5.691	7.028	7.354	7.616	7.345	7.611	8.003	8.947	6.254	8.495	1	7.4344	5.253	6.4344	0.816393
15	14.455	12.236	15.236	13.864	13.144	14.347	12.934	14.939	14.163	13.893	13.259	0.286	13.8015	14.169	13.5155	1.04835
16	11.949	15.713	16.004	11.532	12.632	16.742	11.938	14.267	13.223	12.342	13.103	0.696	13.7496	11.253	13.0536	0.862061
17	11.078	13.575	11.963	10.91	12.75	11.331	11.841	12.313	13.379	9.106	7.951	0.686	11.5119	10.392	10.8259	0.95992
18	14.863	13.575	11.963	10.91	12.75	11.331	11.841	12.313	13.379	9.106	7.951	0.686	11.5119	14.177	10.8259	1.30954
19	8.964	12.887	11.563	11.38	14.169	14.045	15.308	11.586	12.102	12.843	15.087	0.855	13.097	8.109	12.242	0.662392
20	15.421	12.887	11.563	11.38	14.169	14.045	15.308	11.586	12.102	12.843	15.087	0.855	13.097	14.566	12.242	1.18984
21	17.436	18.356	19.799	17.652	17.288	14.827	17.884	14.131	13.289	18.812	17.697	0.618	16.9735	16.818	16.3555	1.02828
22	16.43	18.356	19.799	17.652	17.288	14.827	17.884	14.131	13.289	18.812	17.697	0.618	16.9735	15.812	16.3555	0.96677
																0.983335
23	12.316	18.055	8.328	9.716	16.86	16.121	13.354	11.628	10.255	11.906	12.241	0.204	12.8464	12.112	12.6424	0.958046
24	17.638	13.051	15.5	14.389	10.253	9.699	10.55	10.748	11.536	11.632	8.829	0.059	11.6187	17.579	11.5597	1.52071
25	6.198	12.008	10.383	5.555	5.865	9.377	7.957	5.92	11.426	9.197	9.754	0.115	8.7442	6.083	8.6292	0.704932
26	12.168	10.146	16.247	12.678	10.102	6.621	11.166	14.678	14.815	9.535	10.201	0.071	11.6189	12.097	11.5479	1.04755
27	9.048	8.252	16.41	14.22	13.528	9.143	13.223	10.843	13.15	12.431	11.068	0.048	12.2268	9	12.1788	0.738989
28	25.107	20.489	26.028	23.019	19.777	18.971	18.674	21.932	17.136	18.134	17.006	0.056	20.1166	25.051	20.0606	1.24877
29	8.877	19.597	14.774	11.045	9.139	6.845	7.159	9.813	13.256	10.123	15.273	0.02	11.7024	8.857	11.6824	0.758149
30	14.692	10.903	18.018	17.258	22.419	15.416	18.786	13.976	14.314	13.848	17.829	0.128	16.2767	14.564	16.1487	0.901868
31	7.695	9.219	11.238	11.149	10.068	5.818	9.615	9.857	11.251	9.501	10.512	0.067	9.8228	7.628	9.7558	0.781894
32	17.658	16.434	18.046	18.424	7.891	11.265	6.011	15.647	16.458	12.557	12.672	0.017	13.5405	17.641	13.5235	1.30447
33	15.97	19.054	15.26	14.004	10.267	13.769	17.45	12.873	17.111	12.342	12.458	0	14.4588	15.97	14.4588	1.10452
																1.00635
34	17.725	16.693	15.404	10.766	17.932	18.464	17.541	16.408	17.653	19.933	14.035	1.421	16.4829	16.304	15.0619	1.08247
35	17.486	20.123	18.496	18.657	16.694	17.282	15.619	18.099	15.885	18.53	15.481	0.184	17.4866	17.302	17.3026	0.999965
36	18.451	22.685	26.7	18.618	19.553	18.475	20.614	20.123	17.978	17.402	23.287	0.037	20.5435	18.414	20.5065	0.897959
37	24.378	22.685	26.7	18.618	19.553	18.475	20.614	20.123	17.978	17.402	23.287	0.037	20.5435	24.341	20.5065	1.18699
38	17.701	22.685	26.7	18.618	19.553	18.475	20.614	20.123	17.978	17.402	23.287	0.037	20.5435	17.664	20.5065	0.861385
39	24.499	21.726	22.89	25.235	23.987	23.329	22.698	25.561	21.995	21.122	22.358	1.714	23.0901	22.785	21.3761	1.06591
40	19.778	20.168	22.869	18.806	26.146	24.923	23.694	25.824	18.759	18.532	19.932	1.05	21.9653	18.728	20.9153	0.895421
																0.998585
41	16.85	16.726	19.421	15.241	22.639	20.974	21.488	19.593	22.543	16.223	26.131	5.6	20.0979	11.25	14.4979	0.775974
42	19.099	16.726	19.421	15.241	22.639	20.974	21.488	19.593	22.543	16.223	26.131	5.6	20.0979	13.499	14.4979	0.9311
43	12.673	16.726	19.421	15.241	22.639	20.974	21.488	19.593	22.543	16.223	26.131	5.6	20.0979	7.073	14.4979	0.487864
44	9.754	14.745	16.292	17.238	17.923	11.672	16.192	23.455	18.882	15.531	15.745	5.889	16.7675	3.865	10.8785	0.355288
45	10.087	14.745	16.292	17.238	17.923	11.672	16.192	23.455	18.882	15.531	15.745	5.889	16.7675	4.198	10.8785	0.385899
46	34.849	26.463	29.276	27.394	24.844	20.807	22.853	20.681	22.893	20.055	26.788	8.154	24.2054	26.695	16.0514	1.66309
47	16.645	26.463	29.276	27.394	24.844	20.807	22.853	20.681	22.893	20.055	26.788	8.154	24.2054	8.491	16.0514	0.528988
48	15.081	16.039	13.013	14.698	18.352	15.155	14.857	14.249	15.802	16.039	14.249	8.154	15.2453	6.927	7.0913	0.976831
49	31.339	34.39	32.85	23.175	30.22	32.187	25.54	25.415	30.653	30.749	32.053	6.75	29.7232	24.589	22.9732	1.07033
50	8.979	10.217	9.636	9.531	8.851	9.117	7.522	7.892	7.917	6.308	6.733	1.643	8.3724	7.336	6.7294	1.09014
51	10.177	10.217	9.636	9.531	8.851	9.117	7.522	7.892	7.917	6.308	6.733	1.643	8.3724	8.534	6.7294	1.26817
52	9.987	10.217	9.636	9.531	8.851	9.117	7.522	7.892	7.917	6.308	6.733	1.643	8.3724	8.344	6.7294	1.23993
53	10.041	10.217	9.636	9.531	8.851	9.117	7.522	7.892	7.917	6.308	6.733	1.643	8.3724	8.398	6.7294	1.24796
54	12.293	16.129	15.079	18.929	16.444	17.906	17.467	16.274	13.178	10.667	11.324	2.8	15.3397	9.493	12.5397	0.757036
55	19.066	16.129	15.079	18.929	16.444	17.906	17.467	16.274	13.178	10.667	11.324	2.8	15.3397	16.266	12.5397	1.29716
56	12.474	12.747	16.982	21.25	10.027	10.38	14.412	9.686	10.653	12.404	9.836	2.8	12.8377	9.674	10.0377	0.963767
57	9.236	12.747	16.982	21.25	10.027	10.38	14.412	9.686	10.653	12.404	9.836	2.8	12.8377	6.436	10.0377	0.641183
58	10.932	12.747	16.982	21.25	10.027	10.38	14.412	9.686	10.653	12.404	9.836	2.8	12.8377	8.132	10.0377	0.810146
																0.916159
59	8.326	12.114	10.258	10.275	14.409	14.457	13.013	13.246	10.036	11.039	11.671	0.049	12.0518	8.277	12.0028	0.689589
60	4.047	7.487	8.169	9.373	9.348	8.738	11.556	7.004	8.165	8.021	8.043	0.115	8.5904	3.932	8.4754	0.463931
61	8.93	9.76	7.669	6.568	6.707	6.773	6.265	7.121	8.516	7.539	10.015	0.18	7.6933	8.75	7.5133	1.1646
62	8.457	9.096	8.016	8.01	9.372	12.893	12.724	9.822	9.649	9.373	9.011	0.15	9.7966	8.307	9.6466	0.861132
63	7.242	12.258	8.894	6.741	10.357	7.979	7.966	8.711	11.974	9.66	11.156	0.148	9.5696	7.094	9.4216	0.752951
64	5.688	7.564	5.272	5.658	5.244	6.57	7.333	6.43	5.991	11.085	7.618	0	6.8765	5.688	6.8765	0.827165
65	11.871	11.441	19.334	7.951	9.332	6.688	8.415	7.118	9.612	9.764	11.203	0.08	10.0858	11.791	10.0058	1.17842
66	11.548	10.457	8.403	11.79	8.73	8.504	8.514	4.694	12.475	7.949	11.68	0	9.3196	11.548	9.3196	1.23911
67	10.548	6.43	12.647	9.933	11.64	25.101	16.403	15.157	22.979	9.475	10.198	0.04	13.9963	10.508	13.9563	0.752922
68	11.923	12.436	11.927	16.668	15.07	3.966	3.194	15.475	16.216	13.729	13.285	0.057	12.1966	11.866	12.1396	0.977462
69	11.799	13.196	15.241	14.001	15.815	16.343	13.32	18.529	15.642	14.217	13.992	0.222	15.0296	11.577	14.8076	0.781828
70	14.079	14.183	10.236	9.259	17.862	16.842	18.463	17.998	17.032	14.724	13.086	0.222	14.9685	13.857	14.7465	0.939681
71	20.065	17.638	26.753	22.321	14.821	13.568	13.334	15.909	17.464	17.314	16.897	0.033	17.6019	20.032	17.5689	1.1402
72	13.851	17.427	12.023	12.04	11.04	12.807	11.836	16.095	12.943	13.034	11.849	0.085	13.1094	13.766	13.0244	1.05694
73	18.045	15.461	10.581	12.604	12.086	11.054	11.223	19.552	9.812	11.133	12.16	0.204	12.5666	17.841	12.3626	1.44314
74	17.456	14.663	9.157	13.432	17.151	12.206	12.047	13.402	9.012	11.329	12.09	0.204	12.4489	17.252	12.2449	1.40891
																0.979874
